# Supplementary material for: From Crisis to Complications: A Nationwide Cohort Study Assessing One-Year Cardiovascular and Thromboembolic Risks After Severe COVID-19 Compared to Matched Controls
Source: J Clin Med. 2024 Nov 29;13(23):7265. doi: 10.3390/jcm13237265 (PMC11641933; doi:10.3390/jcm13237265)
Supplement: Supplementary file 1 [file jcm-13-07265-s001.zip]

Archive with 1 entries (1 files):
- jcm-3284922-supplementary.pdf
